# Supplementary material for: A Strategy towards Light-Absorbing Coatings Based on Optically Black Nanoporous Alumina with Tailored Disorder
Source: Materials (Basel). 2021 Oct 5;14(19):5827. doi: 10.3390/ma14195827 (PMC8510353; doi:10.3390/ma14195827)
Supplement: Supplementary file 1 [file materials-14-05827-s001.zip]

Archive with 1 entries (1 files):
- materials-1399276-supplementary.pdf
